# Supplementary material for: Cellulolytic and hemicellulolytic capacity of Acetivibrio clariflavus
Source: Appl Microbiol Biotechnol. 2025 Apr 28;109(1):105. doi: 10.1007/s00253-025-13471-9 (PMC12037645; doi:10.1007/s00253-025-13471-9)
Supplement: Supplementary file 1 — Supplementary file1 (XLSX 32 KB) [file 253_2025_13471_MOESM1_ESM.xlsx]

## Sheet: TableS1
Supplementary material for the following manuscript:
Cellulolytic and hemicellulolytic capacity of Acetivibrio clariflavus
Applied Microbiology and Biotechnology
Katarína Šuchová*, Vladimír Puchart
Institute of Chemistry, Slovak Academy of Sciences, Bratislava, Slovakia
*Corresponding author: Katarína Šuchová, Institute of Chemistry, Slovak Academy of Sciences, Dúbravská cesta 9, 845 38 Bratislava, Slovakia
E-mail: Katarina.Suchova@savba.sk
Supplemental Table S1. GH, CE and PL domains of A. clariflavus DSM 19732, their modular organization, predicted activity and similarity to characterized enzymes
GH family	Gene	GenBank	Uniprot	Signal peptide	Modular organization	Predicted catalytic activity (enzymes in bold were characterized)	Reference	Similar characterized enzymes (% of identity, catalytic domain only)
Cellulose degradation
GH48	Clocl_4007	AEV70443.1	G8M3C3	yes	GH48-Doc I	exo-β-1,4-glucanase	(Artzi et al., 2016)	processive endo-β-1,4-glucanase (Ccel_0729, P37698) from Ruminiclostridium cellulolyticum (53.2%) acting from the reducing end
GH48	Clocl_3038	AEV69573.1	G8LUZ6	yes	GH48-GH9-CBM3-CBM3	cellobiohydrolase		cellobiohydrolase Cel48Y (A3DBI3, Cthe_0071) from Acetivibrio thermocellus (75.3%)
GH9	Clocl_1056	AEV67733.1	G8LXM2	yes	GH9-CBM3-Doc I	processive endo-β-1,4-glucanase		endoglucanase celF (Cel9B, Cthe_0543, P26224) from A. thermocellus (77.9%)
GH9	Clocl_1566	AEV68202.1	G8M2T8	yes	GH9-CBM3-CBM3-Doc I	endo-β-1,4-glucanase		endo-β-1,4-glucanase Cel9R (B8I2K6, Ccel_1648) from R. cellulolyticum (77.9%)
GH9	Clocl_1567	AEV68203.1	G8M2T9	yes	GH9-CBM3-Doc I	endo-β-1,4-glucanase		endo-β-1,4-glucanase Cel9T (B8I0N0) from R. cellulolyticum (86%)
GH9	Clocl_1806	AEV68415.1	G8LU27	yes	GH9-CBM3-Doc I	endo-β-1,4-glucanase		endo-β-1,4-glucanase (A3DCJ2, Cthe_0433) from A. thermocellus (78.4%)
GH9	Clocl_1864	AEV68472.1	G8LUU2	yes	GH9-CBM3-CBM3-Doc I	endo-β-1,4-glucanase		endo-β-1,4-glucanase Cel9R (B8I2K6, Ccel_1648) from R. cellulolyticum (58.6%)
GH9	Clocl_1975	AEV68577.1	G8LVI8	yes	GH9-Doc I	endo-β-1,4-glucanase		nonprocessive cellulase Cel9M (B8I7V9) from R. cellulolyticum (55.6%)
GH9	Clocl_3001	AEV69539.1	G8LUA7	yes	GH9-CBM3-CBM3-Doc I	endo-β-1,4-glucanase		endo-β-1,4-glucanase Cel9B (Q50HR0) from A. thermocellus (76.5%)
GH9	Clocl_3029	AEV69564.1	G8LUD2	yes	CBM30-GH9-Doc I	non-specific endoglucanase		non-specific endoglucanase Cel9J/Cel9D (A3DD30, P71140, Cthe_0624) from A. thermocellus (69.5%)
GH9	Clocl_3038	AEV69573.1	G8LUZ6	yes	GH48-GH9-CBM3-CBM3	processive endo-β-1,4-glucanase		processive endo-β-1,4-glucanase celI (Q02934, Cthe_0040) from A. thermocellus (77.7%)
GH9	Clocl_3253	AEV69768.1	G8LWC1	yes	GH9-CBM3-Doc I	non-processive endo-β-1,4-glucanase		nonprocessive endo-β-1,4-glucanase Cel9N (Q9L3J5) from A. thermocellus (80%)
GH9	Clocl_3255	AEV69770.1	G8LWC3	yes	GH9-Doc I	endo-β-1,4-glucanase		nonprocessive cellulase Cel9M (B8I7V9) from R. cellulolyticum (50.5%)
GH9	Clocl_3917	AEV70357.1	G8M2I7	yes	CBM4-GH9-Doc I	cellobiohydrolase		non-reducing-end cellobiohydrolase Cel9K (A3DCH1, Cthe_0412) from A. thermocellus (65.8%)
GH9	Clocl_2225	AEV68817.1	G8LXR4	yes	GH9-CBM3-Doc I	endoglucanase	(Artzi et al., 2016)	endo-β-1,4-glucanase CelQ/Cel9I (A3DD31, Cthe_0625) from A. thermocellus (68.4%)
GH8	Clocl_1055	AEV67732.1	G8LXM1	yes	GH8-Doc I	endo-β-1,4-glucanase		endo-β-1,4-glucanase celA (A3DC29, Cthe_0269) from A. thermocellus (62,1%)
GH5_4	Clocl_0350	AEV67086.1	G8M2L2	yes	GH5_4-Doc I-CE2	non-specific endoglucanase		cellulase Cel5E (P10477, Cthe_0797) from A. thermocellus (65%)
GH5_1	Clocl_1122	AEV67797.1	G8LY66	yes	GH5_1-Doc I	endo-β-1,4-glucanase		endoglucanase celB (A4XIF7) from Caldicellulosiruptor saccharolyticus (66.8%)
GH5_1	Clocl_1981	AEV68583.1	G8LVJ4	yes	GH5_1-Doc I	endo-β-1,4-glucanase		endoglucanase celB (P04956, Cthe_0536) from A. thermocellus (87.9%)
GH5_1	Clocl_3932	AEV70372.1	G8M2K2	yes	GH5_1-Doc I	endo-β-1,4-glucanase		endoglucanase celG (Q05332, Cthe_2872) from A. thermocellus (89.6%)
GH1	Clocl_3244	AEV69759.1	G8LWB2	no	GH1	presumably β-glucosidase		low identity with β-glucosidase bglA (Q08638) from Thermotoga maritima (32.4%)
GH3	Clocl_2040	AEV68638.1	G8LW34	yes	GH3	β-glucosidase		β-glucosidase (B3PBS6) from Cellvibrio japonicus (42.1%)
GH3	Clocl_2223	AEV68815.1	G8LXR2	no	GH3-Fn3	non-specific β-glucosidase		β-glucosidase bglB (P14002, Cthe_1256) from A. thermocellus (66.3%)
GH94	Clocl_0464	AEV67188.1	G8LSC7	no	GH94	cellobiose phosphorylase		cellobiose phosphorylase Cthe_0275 from A. thermocellus (85.9%)
GH94	Clocl_0465	AEV67189.1	G8LSC8	no	GH94	cellodextrin phosphorylase		cellodextrin phosphorylase Cthe_2989 from A. thermocellus (57.1%)
Xylan degradation
GH10	Clocl_0045	AEV66803.1	G8LZE0	no	GH10	endo-β-1,4-xylanase		endo-β-1,4-xylanase (E2EAK3) from Alicyclobacillus sp. A4 (57.1%)
GH10	Clocl_0282	AEV67023.1	G8M1U0	yes	CBM22-CBM22-CBM22-GH10-CBM9-SLH	endo-β-1,4-xylanase		endo-β-1,4-xylanase XynA1 Paenibacillus sp. JDR-2 (57.2%)
GH10	Clocl_1543	AEV68181.1	G8M263	yes	CBM22-GH10-DUF-CBM9-CBM9-CBM9-CE0-SLH-SLH-SLH	endo-β-1,4-xylanase		endo-β-1,4-xylanase Xyn10C from Paenibacillus barcinonensis (48.5%)
GH10	Clocl_2083	AEV68680.1	G8LWL2	yes	GH11-GH10-Doc I	endo-β-1,4-xylanase Xyn2083	(Liu et al., 2019)	endo-β-1,4-xylanase Xyn2083
GH10	Clocl_2194	AEV68786.1	G8LX95	yes	CBM22-CBM22-CBM22-GH10-CBM9-CBM9-XDoc	endo-β-1,4-xylanase		endo-β-1,4-xylanase XynX from A. thermocellus (46.4%)
GH10	Clocl_2435	AEV69010.1	G8LZ66	yes	DUF-DUF-CBM9-CBM9-CE0-CBM9-DUF-GH10	endo-β-1,4-xylanase		low identity with endo-1,4-beta-xylanase Y from A. thermocellus (37.7%)
GH10	Clocl_2441	AEV69016.1	G8LZS6	yes	GH11-CBM6-Doc I-GH10	endo-β-1,4-xylanase		endo-1,4-beta-xylanase Z from A. thermocellus (62.6 %)
GH11	Clocl_1480	AEV68127.1	G8M209	yes	GH11-CBM6-Doc I-CE6	endo-β-1,4-xylanase		endo-β-1,4-xylanase xynA from Thermoclostridium stercorarium (69.3%)
GH11	Clocl_2083	AEV68680.1	G8LWL2	yes	GH11-GH10-Doc I	endo-β-1,4-xylanase Xyn2083	(Liu et al., 2019)	endo-β-1,4-xylanase Xyn2083
GH11	Clocl_2441	AEV69016.1	G8LZS6	yes	GH11-CBM6-Doc I-GH10	endo-β-1,4-xylanase		endo-β-1,4-xylanase xynA from T. stercorarium (68.2%)
GH11	Clocl_3103	AEV69630.1	G8LV53	yes	GH11-CBM6-CBM36	endo-β-1,4-xylanase		endo-β-1,4-xylanase xynA from T. stercorarium (69.6%)
GH11	Clocl_3361	AEV69860.1	G8LXE2	yes	GH11-CBM6-GH11-Doc I-CBM6-CE4	endo-β-1,4-xylanase		endo-β-1,4-xylanase xynA from T. stercorarium, both GH11 domains (66.7% and 72.4%)
GH30_12	Clocl_2746	AEV69300.1	G8M2Z1	yes	GH30_12-CBM6-Doc I	endoxylanase AcXyn30B	(Šuchová et al., 2024)	endoxylanase AcXyn30B
GH30_10	Clocl_1795	AEV68404.1	G8LU16	yes	GH30_10-Doc I	xylobiohydrolase AcXbh30A (HcXyn30A)	(Šuchová et al., 2021; Crooks et al., 2021)	xylobiohydrolase AcXbh30A
GH39	Clocl_2443	AEV69018.1	G8LZS8	no	GH39	β-xylosidase	(Geng et al., 2017)	β-xylosidase BxlA(Q8GJ43) from Thermoclostridium stercorarium (74.8%)
GH43_1	Clocl_0074	AEV66831.1	G8LZG8	no	GH43_1	β-xylosidase	(Geng et al., 2017)	β-xylosidase
GH43_22	Clocl_0088	AEV66843.1	G8LZI0	yes	GH43_22-CBM42-Doc I	presumably α-L-arabinofuranosidase		low identity with α-L-arabinofuranosidase from Ruminiclostridium josui (35.5%)
GH43_4	Clocl_1869	AEV68477.1	G8LUU7	yes	Doc I-GH43_4	endoarabinanase Abn43A	(Geng et al., 2022)	endoarabinanase Abn43A
GH43_16	Clocl_2437	AEV69012.1	G8LZ68	yes	GH43_16-CBM6-Doc I	α-L-arabinofuranosidase		α-L-arabinofuranosidase (A3DEX4, Cthe_1271) from A. thermocellus acting mainly on arabinoxylan (75.2%)
GH43_35	Clocl_2442	AEV69017.1	G8LZS7	no	GH43_35	α-L-arabinofuranosidase Abn43C	(Geng et al., 2022)	α-L-arabinofuranosidase Abn43C
GH43_24	Clocl_2763	AEV69316.1	G8M307	yes	GH43_24_CBM13-Doc I	exo-β-1,3-galactanase		exo-β-1,3-galactanase (Cthe_0661, A3DD67) from A. thermocellus (71.7%)
GH43_26	Clocl_3058	AEV69589.1	G8LV12	yes	CBM42-GH43_26-Doc I	exoarabinanase Abn43B	(Geng et al., 2022)	exoarabinanase Abn43B
GH51_1	Clocl_2445	AEV69020.1	G8LZT0	no	GH51_1	α-L-arabinofuranosidase Abf51	(Geng et al., 2019)	α-L-arabinofuranosidase Abf51
GH67	Clocl_0930	AEV67608.1	G8LWI2	no	GH67	α-glucuronidase		there are solely α-glucuronidases in GH67 family
CE3	Clocl_1893	AEV68498.1	G8LUW8	yes	Doc I-CE3	acetylxylan esterase		low identity with acetylxylan esterase Cthe_0798 (A3DDK4) from A. thermocellus (32.3%), only acetylxylan esterases in CE3
CE3	Clocl_2097	AEV68694.1	G8LWM6	yes	CE3-DUF-CE3-Doc I	acetylxylan esterase		acetylxylan esterase Cthe_0798 (A3DDK4) from A. thermocellus (76.4% and 79.7% for C and N-terminal domains)
CE3	Clocl_2438	AEV69013.1	G8LZS3	yes	CE3-Doc I	acetylxylan esterase		acetylxylan esterase Cthe_0798 (A3DDK4) from A. thermocellus (71.3%)
CE4	Clocl_3361	AEV69860.1	G8LXE2	yes	GH11-CBM6-GH11-Doc I-CBM6-CE4	acetylxylan esterase/chitooligosaccharide deacetylase		acetylxylan esterase/xylanase Cthe_2972 from A. thermocellus (59.6%)
CE4	Clocl_4159	AEV70590.1	G8LUE2	no	CE4	acetylxylan esterase		acetylxylan esterase Cthe_2972 (A3DJP0) from A. thermocellus (69.3%)
CE6	Clocl_1480	AEV68127.1	G8M209	yes	GH11-CBM6-Doc I-CE6	acetylxylan esterase		acetylxylan esterase/xylanase Ccel_1240 (B8I0M1) from R. cellulolyticum (65.5%)
CE7	Clocl_2221	AEV68813.1	G8LXR0	no	CE7	acetyl xylan esterase/cephalosporin-C deacetylase		acetyl xylan esterase (Axe)/cephalosporin-C deacetylase (Q9K5F2) from Bacillus pumilus (53%)
CE NC	Clocl_1543	AEV68181.1	G8M263	yes	CBM22-GH10-DUF-CBM9-CBM9-CBM9-CE0-SLH-SLH-SLH	feruloyl esterase		feruloyl esterase/xylanase Y (P51584) from A. thermocellus (45.5%)
CE NC	Clocl_2447	AEV69022.1	G8LZT2	yes	CE0-CBM6-Doc I	feruloyl esterase		feruloyl esterase domain (A5FD34) from Flavobacterium johnsoniae (49.8%)
Mannan degradation
GH26	Clocl_0901	AEV67579.1	G8LWF3	yes	CBM35-GH26-Doc I	endo-β-1,4-mannanase		endo-β-1,4-mannanase from A. thermocellus (Cthe_0032) (77.9%)
GH26	Clocl_1824	AEV68433.1	G8LU45	yes	CBM35-GH26-Doc I	endo-β-1,4-mannanase		endo-β-1,4-mannanase from A. thermocellus (Cthe_2811) (70.1%)
GH26	Clocl_3132	AEV69659.1	G8LVM3	yes	GH26-Doc I	lichenase		lichenase CtLic26A (Cthe_1472) from A. thermocellus (67.6%)
GH130_9	Clocl_1327	AEV67978.1	G8M0D3	no	GH130_9	β-mannoside phosphorylase		β-mannoside phosphorylase Cthe_3112 from A. thermocellus (84.5%)
GH4	Clocl_2639	AEV69205.1	G8M1J0	yes	GH4	α-galactosidase		α-galactosidase (Q9KAQ9) from Halalkalibacterium halodurans (66.1%)
Xyloglucan degradation
GH44	Clocl_1564	AEV68200.1	G8M2T6	yes	GH44-Doc I-DUF-CBM44	non-specific endoglucanase		non-specific endoglucanase CelJ (P71140) from A. thermocellus (61.4%)
GH74	Clocl_0906	AEV67584.1	G8LWF8	yes	GH74-Doc I	processive exo-xyloglucanase		exo-xyloglucanase Xgh74A (Ccel_1207, B8I0I9) from R. cellulolyticum (78%)
GH95	Clocl_2638	AEV69204.1	G8M1I9	no	GH95	α-L-fucosidase		α-L-fucosidase (F5IT84) from Dysgonomonas gadei (41.4%)
Starch degradation
GH13_20	Clocl_2020	AEV68619.1	G8LW15	no	CBM34-GH13_20	cyclodextrinase		cyclodextrinase (P29964) from Thermoanaerobacter ethanolicus (43.1%)
GH13_8	Clocl_3394	AEV69892.1	G8LXH4	no	CBM48-GH13_8	unknown		only low identity with α-1,4-glucan branching enzyme (D2WL32) from Arabidopsis thaliana (25.2%)
GH15	Clocl_0563	AEV67274.1	G8LTS8	no	GH15	glucoamylase		glucoamylase (Q9KWR2) from Thermoactinomyces vulgaris (41.6%)
Chitin degradation
GH18	Clocl_0081	AEV66838.1	G8LZH5	yes	DUF-GH18	unknown		no significant similarity to any characterized enzyme
GH18	Clocl_0533	AEV67249.1	G8LT45	no	CBM50-CBM50-DUF-GH18	maybe β-N-acetylglucosaminidase		low identity with β-N-acetylglucosaminidase (Q9K3E4) from Bacillus cereus (26.4%)
GH18	Clocl_3239	AEV69754.1	G8LWA7	yes	GH18-Doc I	presumably chitinase		low identity with chitinase A (Cthe_0270, A3DC30) from A. thermocellus (37.3%)
GH18	Clocl_3662	AEV70123.1	G8M016	no	GH18-CBM	unknown		no significant similarity to any characterized enzyme
GH18	Clocl_3703	AEV70157.1	G8M050	no	GH18-CBM	unknown		no significant similarity to any characterized enzyme
GH18	Clocl_3914	AEV70354.1	G8M2I4	yes	DUF-GH18	unknown		no significant similarity to any characterized enzyme
Pectin degradation
PL9_1	Clocl_2488	AEV69063.1	G8LZX3	yes	Doc I-PL9_1	pectin/pectate lyase		pectin/pectate lyase (A3DHF2, Cthe_2179) from A. thermocellus (73.2%)
PL9_2	Clocl_3954	AEV70394.1	G8M374	yes	PL9_2-Doc	unknown		only low identity to pectate lyase (Q76EC9) from Thermoclostridium stercorarium (22%)
PL11_1	Clocl_4161	AEV70592.1	G8LUE4	yes	Doc I-CBM35-PL11_1	rhamnogalacturonan lyase		rhamnogalacturonan lyase (A3DC06, Cthe_0246) from A. thermocellus (74.7%)
CE8	Clocl_0923	AEV67601.1	G8LWH5	yes	Doc I-CBM35-CE8	pectin methyl esterase		pectin methylesterase Cthe_2949 (A3DJL8) from A. thermocellus (52.1%)
CE12	Clocl_3327	AEV69827.1	G8LWW6	yes	DUF-CE12-Doc I-CBM35-CE12	rhamnogalacturonan acetyl esterase		rhamnogalacturonan acetyl esterase Cthe_3141 (A3DK57) from A. thermocellus (80.6% and 72.6%)
Others
GH16_21	Clocl_1811	AEV68420.1	G8LU32	yes	GH16_21-Doc I	endo-β-1,3-1,4-glucanase/lichenase		endo-β-1,3-1,4-glucanase/lichenase B CtLic16A (Cthe_0211) from A. thermocellus (82.2%)
GH23	Clocl_0677	AEV67384.1	G8LUP4	no	GH23	muramidase/lytic transglycosylase		bifunctional muramidase/lytic transglycosylase CwlQ (yjbJ) from Bacillus subtilis (47.4%)
GH23	Clocl_1565	AEV68201.1	G8M2T7	yes	DUF-GH23	unknown		only low identity with lytic transglycosylase
GH23	Clocl_2643	AEV69209.1	G8M1J4	yes	GH23	unknown		only low identity with lytic transglycosylase
GH53	Clocl_4012	AEV70448.1	G8LST5	yes	GH53-Doc I	endo-β-1,4-galactanase		endo-β-1,4-galactanase ( A3DFA2, Cthe_1400) from A. thermocellus (65.9%)
GH81	Clocl_1863	AEV68471.1	G8LUU1	yes	DUF-GH81-Doc I	endo-β-1,3-glucanase (laminarinase)		glucan endo-1,3-beta-D-glucosidase Lam81A (Cthe_0660) from A. thermocellus (53.4%)
GH94	Clocl_3028	AEV69563.1	G8LUD1	yes	GT84-GH94-GH189	phosphorylase		GH94 contains phospohorylases
GH189	Clocl_3028	AEV69563.1	G8LUD1	yes	GT84-GH94-GH189	β-1,2-glucooligosaccharide-β-glucosyltransferase		β-1,2-glucooligosaccharide-β-glucosyltransferase from Thermoanaerobacter italicus (51.3%)
CE2	Clocl_0350	AEV67086.1	G8M2L2	yes	GH5_4-Doc I-CE2	6-O-glycoside deacetylase		6-O-glycoside deacetylase/cellulase Cel5E (A3DDK3, Cthe_0797) from A. thermocellus (55.4%)
CE4	Clocl_1428	AEV68079.1	G8M1A3	yes	CE4	presumably peptidoglycan N-acetylmuramic acid deacetylase		low identity with peptidoglycan N-acetylmuramic acid deacetylase (A0A6M4JL51) from Bacillus subtilis (31.1%)
CE4	Clocl_2580	AEV69149.1	G8M0R8	yes	CE4	unknown		only low identity with acetylxylan esterase Cthe_0798 (A3DDK4) from A. thermocellus (23.1%)
CE NC	Clocl_1551	AEV68188.1	G8M2S4	yes	CE0-Doc I	unknown		no significant similarity to any characterized enzyme
CE NC	Clocl_2435	AEV69010.1	G8LZ66	yes	DUF-DUF-CBM9_1-CBM9_1-CE0-CBM9_1-DUF-GH10	unknown		only low identity with feruloyl esterase (F2VPD7) from Thermobacillus xylanilyticus (20.6%)
CE NC	Clocl_3953	AEV70393.1	G8M373	yes	CBM3-DUF-CE0-CE0	unknown		no significant similarity to any characterized enzyme
